# Supplementary material for: Differential Analysis of Three Copper-Based Nanomaterials with Different Morphologies to Suppress Alternaria alternata and Safety Evaluation
Source: Int J Mol Sci. 2023 Jun 2;24(11):9673. doi: 10.3390/ijms24119673 (PMC10253677; doi:10.3390/ijms24119673)
Supplement: Supplementary file 1 [file ijms-24-09673-s001.zip]

Archive with 1 entries (1 files):
- ijms-2383667-supplementary.pdf
